# Supplementary material for: Rotavirus C Replication in Porcine Intestinal Enteroids Reveals Roles for Cellular Cholesterol and Sialic Acids
Source: Viruses. 2022 Aug 20;14(8):1825. doi: 10.3390/v14081825 (PMC9416568; doi:10.3390/v14081825)
Supplement: Supplementary file 1 [file viruses-14-01825-s001.zip]

Archive with 1 entries (1 files):
- viruses-1841224-supplementary.pdf
